# Supplementary material for: Identification of a Novel NPC1L1 Inhibitor from Danshen and Its Role in Nonalcoholic Fatty Liver Disease
Source: Int J Mol Sci. 2025 Mar 20;26(6):2793. doi: 10.3390/ijms26062793 (PMC11942890; doi:10.3390/ijms26062793)
Supplement: Supplementary file 1 [file ijms-26-02793-s001.zip]

Archive with 1 entries (1 files):
- ijms-3470988-supplementary.pdf
